# Supplementary material for: Suppressing Blood-Cell Migration Lag via Dean-Cycle Phase Regulation Enables High-Purity CTC Enrichment in an Inertial Microfluidic Array
Source: Micromachines (Basel). 2026 Apr 3;17(4):446. doi: 10.3390/mi17040446 (PMC13118628; doi:10.3390/mi17040446)
Supplement: Supplementary file 1 [file micromachines-17-00446-s001.zip]

Archive with 1 entries (1 files):
- micromachines-4216056-supplementary.pdf
